# Supplementary material for: Personalized antibiograms for machine learning driven antibiotic selection
Source: Commun Med (Lond). 2022 Apr 8;2:38. doi: 10.1038/s43856-022-00094-8 (PMC9053259; doi:10.1038/s43856-022-00094-8)
Supplement: Supplementary file 1 — Supplementary Data 1 [file 43856_2022_94_MOESM1_ESM.xlsx]

## Sheet: Figure 4a
Figure 4a Data
X Axis	Y axis
404	Ceftriaxone
149	Vanc/Pip-Tazo
102	Pip-Tazo
31	Vanc/Ceftriaxone
23	Vanc/Cefepime
14	Cefepime
13	Vanc
9	Vanc/Meropenem
9	Meropenem
8	Cefazolin
8	Ciprofloxacin

## Sheet: Figure 4b
Figure 4b Data
Vanc/Pip-Tazo - Pip-Tazo		Vanc/Pip-Tazo - Cefepime		Vanc/Pip-Tazo Ceftriaxone		Vanc/Pip-Tazo - Ampicillin		Pip-Tazo - Ceftriaxone		Pip-Tazo - Cefazolin		Pip-Tazo - Ampicillin		Ceftriaxone - Cefazolin		Ceftriaxone - Ampicillin		Clinician Coverage Rate	Random Coverage Rate
X axis	Y axis	X axis	Y axis	X axis	Y axis	X axis	Y axis	X axis	Y axis	X axis	Y axis	X axis	Y axis	X axis	Y axis	X axis	Y axis	0.842857	0.792
0	0.85974	0	0.85974	0	0.85974	0	0	0	0.85974	0	0.85974	0	0.85974	0	0.85974	0	0.85974
0.671141	0.85974	0.671141	0.858442	0.671141	0.858442	0.671141	0.671141	0.980392	0.858442	0.980392	0.857143	0.980392	0.858442	0.247525	0.858442	0.247525	0.85974
1.34228	0.85974	1.34228	0.858442	1.34228	0.857143	1.34228	1.34228	1.96078	0.857143	1.96078	0.858442	1.96078	0.85974	0.49505	0.858442	0.49505	0.861039
2.01342	0.85974	2.01342	0.858442	2.01342	0.855844	2.01342	2.01342	2.94118	0.857143	2.94118	0.858442	2.94118	0.858442	0.742574	0.85974	0.742574	0.85974
2.68456	0.861039	2.68456	0.857143	2.68456	0.855844	2.68456	2.68456	3.92157	0.857143	3.92157	0.858442	3.92157	0.855844	0.990099	0.85974	0.990099	0.858442
3.3557	0.861039	3.3557	0.855844	3.3557	0.855844	3.3557	3.3557	4.90196	0.857143	4.90196	0.858442	4.90196	0.855844	1.23762	0.85974	1.23762	0.857143
4.02685	0.861039	4.02685	0.855844	4.02685	0.854545	4.02685	4.02685	5.88235	0.855844	5.88235	0.857143	5.88235	0.854545	1.48515	0.858442	1.48515	0.855844
4.69799	0.861039	4.69799	0.855844	4.69799	0.853247	4.69799	4.69799	6.86275	0.854545	6.86275	0.855844	6.86275	0.854545	1.73267	0.855844	1.73267	0.855844
5.36913	0.861039	5.36913	0.855844	5.36913	0.851948	5.36913	5.36913	7.84314	0.853247	7.84314	0.854545	7.84314	0.855844	1.9802	0.855844	1.9802	0.855844
6.04027	0.861039	6.04027	0.855844	6.04027	0.850649	6.04027	6.04027	8.82353	0.851948	8.82353	0.853247	8.82353	0.854545	2.22772	0.855844	2.22772	0.855844
6.71141	0.858442	6.71141	0.854545	6.71141	0.849351	6.71141	6.71141	9.80392	0.851948	9.80392	0.854545	9.80392	0.853247	2.47525	0.855844	2.47525	0.855844
7.38255	0.858442	7.38255	0.854545	7.38255	0.849351	7.38255	7.38255	10.7843	0.851948	10.7843	0.853247	10.7843	0.853247	2.72277	0.855844	2.72277	0.855844
8.05369	0.858442	8.05369	0.854545	8.05369	0.848052	8.05369	8.05369	11.7647	0.850649	11.7647	0.851948	11.7647	0.853247	2.9703	0.855844	2.9703	0.857143
8.72483	0.858442	8.72483	0.853247	8.72483	0.846753	8.72483	8.72483	12.7451	0.850649	12.7451	0.850649	12.7451	0.851948	3.21782	0.855844	3.21782	0.857143
9.39597	0.858442	9.39597	0.853247	9.39597	0.846753	9.39597	9.39597	13.7255	0.850649	13.7255	0.850649	13.7255	0.851948	3.46535	0.854545	3.46535	0.857143
10.0671	0.858442	10.0671	0.853247	10.0671	0.846753	10.0671	10.0671	14.7059	0.849351	14.7059	0.850649	14.7059	0.851948	3.71287	0.854545	3.71287	0.857143
10.7383	0.858442	10.7383	0.851948	10.7383	0.845455	10.7383	10.7383	15.6863	0.848052	15.6863	0.849351	15.6863	0.850649	3.9604	0.854545	3.9604	0.857143
11.4094	0.858442	11.4094	0.851948	11.4094	0.845455	11.4094	11.4094	16.6667	0.846753	16.6667	0.848052	16.6667	0.850649	4.20792	0.854545	4.20792	0.857143
12.0805	0.857143	12.0805	0.850649	12.0805	0.845455	12.0805	12.0805	17.6471	0.846753	17.6471	0.848052	17.6471	0.850649	4.45545	0.854545	4.45545	0.855844
12.7517	0.857143	12.7517	0.850649	12.7517	0.844156	12.7517	12.7517	18.6275	0.846753	18.6275	0.848052	18.6275	0.849351	4.70297	0.854545	4.70297	0.855844
13.4228	0.857143	13.4228	0.850649	13.4228	0.844156	13.4228	13.4228	19.6078	0.846753	19.6078	0.848052	19.6078	0.849351	4.9505	0.854545	4.9505	0.855844
14.094	0.857143	14.094	0.849351	14.094	0.844156	14.094	14.094	20.5882	0.845455	20.5882	0.846753	20.5882	0.848052	5.19802	0.854545	5.19802	0.854545
14.7651	0.857143	14.7651	0.849351	14.7651	0.844156	14.7651	14.7651	21.5686	0.845455	21.5686	0.845455	21.5686	0.846753	5.44554	0.854545	5.44554	0.855844
15.4362	0.857143	15.4362	0.849351	15.4362	0.844156	15.4362	15.4362	22.549	0.845455	22.549	0.845455	22.549	0.845455	5.69307	0.854545	5.69307	0.855844
16.1074	0.855844	16.1074	0.849351	16.1074	0.842857	16.1074	16.1074	23.5294	0.845455	23.5294	0.845455	23.5294	0.844156	5.94059	0.854545	5.94059	0.855844
16.7785	0.854545	16.7785	0.848052	16.7785	0.842857	16.7785	16.7785	24.5098	0.844156	24.5098	0.845455	24.5098	0.842857	6.18812	0.854545	6.18812	0.855844
17.4497	0.854545	17.4497	0.848052	17.4497	0.841558	17.4497	17.4497	25.4902	0.844156	25.4902	0.844156	25.4902	0.842857	6.43564	0.854545	6.43564	0.855844
18.1208	0.853247	18.1208	0.846753	18.1208	0.84026	18.1208	18.1208	26.4706	0.844156	26.4706	0.842857	26.4706	0.841558	6.68317	0.855844	6.68317	0.855844
18.7919	0.851948	18.7919	0.846753	18.7919	0.84026	18.7919	18.7919	27.451	0.844156	27.451	0.842857	27.451	0.84026	6.93069	0.855844	6.93069	0.854545
19.4631	0.851948	19.4631	0.846753	19.4631	0.84026	19.4631	19.4631	28.4314	0.844156	28.4314	0.842857	28.4314	0.84026	7.17822	0.855844	7.17822	0.854545
20.1342	0.850649	20.1342	0.846753	20.1342	0.84026	20.1342	20.1342	29.4118	0.844156	29.4118	0.844156	29.4118	0.84026	7.42574	0.855844	7.42574	0.854545
20.8054	0.850649	20.8054	0.846753	20.8054	0.838961	20.8054	20.8054	30.3922	0.844156	30.3922	0.844156	30.3922	0.838961	7.67327	0.855844	7.67327	0.855844
21.4765	0.850649	21.4765	0.845455	21.4765	0.838961	21.4765	21.4765	31.3725	0.844156	31.3725	0.844156	31.3725	0.837662	7.92079	0.855844	7.92079	0.854545
22.1477	0.850649	22.1477	0.845455	22.1477	0.838961	22.1477	22.1477	32.3529	0.844156	32.3529	0.844156	32.3529	0.836364	8.16832	0.855844	8.16832	0.853247
22.8188	0.850649	22.8188	0.844156	22.8188	0.838961	22.8188	22.8188	33.3333	0.845455	33.3333	0.842857	33.3333	0.836364	8.41584	0.855844	8.41584	0.851948
23.4899	0.850649	23.4899	0.842857	23.4899	0.838961	23.4899	23.4899	34.3137	0.845455	34.3137	0.842857	34.3137	0.836364	8.66337	0.855844	8.66337	0.851948
24.1611	0.850649	24.1611	0.842857	24.1611	0.837662	24.1611	24.1611	35.2941	0.844156	35.2941	0.842857	35.2941	0.836364	8.91089	0.855844	8.91089	0.851948
24.8322	0.850649	24.8322	0.842857	24.8322	0.837662	24.8322	24.8322	36.2745	0.844156	36.2745	0.844156	36.2745	0.835065	9.15842	0.855844	9.15842	0.851948
25.5034	0.850649	25.5034	0.842857	25.5034	0.837662	25.5034	25.5034	37.2549	0.845455	37.2549	0.844156	37.2549	0.836364	9.40594	0.855844	9.40594	0.853247
26.1745	0.850649	26.1745	0.842857	26.1745	0.837662	26.1745	26.1745	38.2353	0.844156	38.2353	0.844156	38.2353	0.836364	9.65347	0.855844	9.65347	0.853247
26.8456	0.850649	26.8456	0.842857	26.8456	0.837662	26.8456	26.8456	39.2157	0.844156	39.2157	0.844156	39.2157	0.835065	9.90099	0.855844	9.90099	0.853247
27.5168	0.851948	27.5168	0.841558	27.5168	0.837662	27.5168	27.5168	40.1961	0.842857	40.1961	0.842857	40.1961	0.833766	10.1485	0.857143	10.1485	0.853247
28.1879	0.851948	28.1879	0.841558	28.1879	0.837662	28.1879	28.1879	41.1765	0.842857	41.1765	0.841558	41.1765	0.835065	10.396	0.857143	10.396	0.853247
28.8591	0.851948	28.8591	0.841558	28.8591	0.837662	28.8591	28.8591	42.1569	0.842857	42.1569	0.841558	42.1569	0.833766	10.6436	0.857143	10.6436	0.851948
29.5302	0.851948	29.5302	0.842857	29.5302	0.838961	29.5302	29.5302	43.1373	0.841558	43.1373	0.84026	43.1373	0.833766	10.8911	0.857143	10.8911	0.850649
30.2013	0.851948	30.2013	0.842857	30.2013	0.838961	30.2013	30.2013	44.1176	0.841558	44.1176	0.84026	44.1176	0.832468	11.1386	0.857143	11.1386	0.850649
30.8725	0.850649	30.8725	0.841558	30.8725	0.838961	30.8725	30.8725	45.098	0.841558	45.098	0.841558	45.098	0.832468	11.3861	0.858442	11.3861	0.849351
31.5436	0.850649	31.5436	0.841558	31.5436	0.838961	31.5436	31.5436	46.0784	0.841558	46.0784	0.841558	46.0784	0.832468	11.6337	0.858442	11.6337	0.848052
32.2148	0.850649	32.2148	0.841558	32.2148	0.838961	32.2148	32.2148	47.0588	0.84026	47.0588	0.84026	47.0588	0.831169	11.8812	0.85974	11.8812	0.849351
32.8859	0.850649	32.8859	0.841558	32.8859	0.838961	32.8859	32.8859	48.0392	0.84026	48.0392	0.84026	48.0392	0.82987	12.1287	0.85974	12.1287	0.848052
33.557	0.850649	33.557	0.841558	33.557	0.836364	33.557	33.557	49.0196	0.84026	49.0196	0.84026	49.0196	0.828571	12.3762	0.85974	12.3762	0.846753
34.2282	0.850649	34.2282	0.838961	34.2282	0.835065	34.2282	34.2282	50	0.84026	50	0.84026	50	0.827273	12.6238	0.85974	12.6238	0.848052
34.8993	0.850649	34.8993	0.84026	34.8993	0.835065	34.8993	34.8993	50.9804	0.84026	50.9804	0.838961	50.9804	0.827273	12.8713	0.858442	12.8713	0.846753
35.5705	0.850649	35.5705	0.838961	35.5705	0.835065	35.5705	35.5705	51.9608	0.84026	51.9608	0.837662	51.9608	0.827273	13.1188	0.858442	13.1188	0.846753
36.2416	0.850649	36.2416	0.837662	36.2416	0.833766	36.2416	36.2416	52.9412	0.84026	52.9412	0.837662	52.9412	0.827273	13.3663	0.858442	13.3663	0.846753
36.9128	0.850649	36.9128	0.836364	36.9128	0.832468	36.9128	36.9128	53.9216	0.84026	53.9216	0.837662	53.9216	0.825974	13.6139	0.858442	13.6139	0.845455
37.5839	0.850649	37.5839	0.835065	37.5839	0.831169	37.5839	37.5839	54.902	0.84026	54.902	0.837662	54.902	0.823377	13.8614	0.858442	13.8614	0.845455
38.255	0.850649	38.255	0.833766	38.255	0.831169	38.255	38.255	55.8824	0.84026	55.8824	0.836364	55.8824	0.823377	14.1089	0.858442	14.1089	0.845455
38.9262	0.850649	38.9262	0.833766	38.9262	0.832468	38.9262	38.9262	56.8627	0.838961	56.8627	0.835065	56.8627	0.822078	14.3564	0.85974	14.3564	0.846753
39.5973	0.850649	39.5973	0.833766	39.5973	0.832468	39.5973	39.5973	57.8431	0.838961	57.8431	0.833766	57.8431	0.824675	14.604	0.861039	14.604	0.846753
40.2685	0.850649	40.2685	0.833766	40.2685	0.832468	40.2685	40.2685	58.8235	0.838961	58.8235	0.835065	58.8235	0.823377	14.8515	0.861039	14.8515	0.846753
40.9396	0.850649	40.9396	0.835065	40.9396	0.832468	40.9396	40.9396	59.8039	0.837662	59.8039	0.835065	59.8039	0.822078	15.099	0.861039	15.099	0.846753
41.6107	0.850649	41.6107	0.835065	41.6107	0.832468	41.6107	41.6107	60.7843	0.837662	60.7843	0.835065	60.7843	0.823377	15.3465	0.861039	15.3465	0.845455
42.2819	0.850649	42.2819	0.835065	42.2819	0.832468	42.2819	42.2819	61.7647	0.837662	61.7647	0.835065	61.7647	0.823377	15.5941	0.861039	15.5941	0.845455
42.953	0.850649	42.953	0.835065	42.953	0.82987	42.953	42.953	62.7451	0.836364	62.7451	0.835065	62.7451	0.822078	15.8416	0.85974	15.8416	0.845455
43.6242	0.850649	43.6242	0.835065	43.6242	0.828571	43.6242	43.6242	63.7255	0.836364	63.7255	0.835065	63.7255	0.822078	16.0891	0.85974	16.0891	0.845455
44.2953	0.850649	44.2953	0.835065	44.2953	0.828571	44.2953	44.2953	64.7059	0.837662	64.7059	0.833766	64.7059	0.820779	16.3366	0.858442	16.3366	0.844156
44.9664	0.850649	44.9664	0.833766	44.9664	0.828571	44.9664	44.9664	65.6863	0.837662	65.6863	0.832468	65.6863	0.819481	16.5842	0.857143	16.5842	0.845455
45.6376	0.850649	45.6376	0.833766	45.6376	0.828571	45.6376	45.6376	66.6667	0.837662	66.6667	0.832468	66.6667	0.819481	16.8317	0.855844	16.8317	0.846753
46.3087	0.850649	46.3087	0.832468	46.3087	0.828571	46.3087	46.3087	67.6471	0.837662	67.6471	0.831169	67.6471	0.818182	17.0792	0.855844	17.0792	0.845455
46.9799	0.849351	46.9799	0.832468	46.9799	0.827273	46.9799	46.9799	68.6275	0.837662	68.6275	0.831169	68.6275	0.816883	17.3267	0.855844	17.3267	0.846753
47.651	0.848052	47.651	0.831169	47.651	0.827273	47.651	47.651	69.6078	0.837662	69.6078	0.831169	69.6078	0.818182	17.5743	0.855844	17.5743	0.845455
48.3221	0.848052	48.3221	0.831169	48.3221	0.827273	48.3221	48.3221	70.5882	0.835065	70.5882	0.831169	70.5882	0.818182	17.8218	0.855844	17.8218	0.845455
48.9933	0.848052	48.9933	0.831169	48.9933	0.827273	48.9933	48.9933	71.5686	0.835065	71.5686	0.831169	71.5686	0.818182	18.0693	0.857143	18.0693	0.845455
49.6644	0.848052	49.6644	0.831169	49.6644	0.825974	49.6644	49.6644	72.549	0.833766	72.549	0.831169	72.549	0.818182	18.3168	0.857143	18.3168	0.845455
50.3356	0.848052	50.3356	0.831169	50.3356	0.825974	50.3356	50.3356	73.5294	0.832468	73.5294	0.831169	73.5294	0.818182	18.5644	0.857143	18.5644	0.845455
51.0067	0.848052	51.0067	0.831169	51.0067	0.824675	51.0067	51.0067	74.5098	0.831169	74.5098	0.831169	74.5098	0.816883	18.8119	0.857143	18.8119	0.846753
51.6779	0.849351	51.6779	0.832468	51.6779	0.824675	51.6779	51.6779	75.4902	0.82987	75.4902	0.831169	75.4902	0.816883	19.0594	0.857143	19.0594	0.846753
52.349	0.849351	52.349	0.832468	52.349	0.823377	52.349	52.349	76.4706	0.82987	76.4706	0.831169	76.4706	0.815584	19.3069	0.857143	19.3069	0.845455
53.0201	0.850649	53.0201	0.833766	53.0201	0.822078	53.0201	53.0201	77.451	0.82987	77.451	0.831169	77.451	0.815584	19.5545	0.855844	19.5545	0.845455
53.6913	0.849351	53.6913	0.833766	53.6913	0.822078	53.6913	53.6913	78.4314	0.82987	78.4314	0.82987	78.4314	0.815584	19.802	0.855844	19.802	0.845455
54.3624	0.849351	54.3624	0.832468	54.3624	0.822078	54.3624	54.3624	79.4118	0.82987	79.4118	0.828571	79.4118	0.814286	20.0495	0.854545	20.0495	0.844156
55.0336	0.848052	55.0336	0.832468	55.0336	0.822078	55.0336	55.0336	80.3922	0.82987	80.3922	0.828571	80.3922	0.814286	20.297	0.851948	20.297	0.842857
55.7047	0.846753	55.7047	0.831169	55.7047	0.822078	55.7047	55.7047	81.3725	0.82987	81.3725	0.828571	81.3725	0.814286	20.5446	0.851948	20.5446	0.842857
56.3758	0.846753	56.3758	0.831169	56.3758	0.823377	56.3758	56.3758	82.3529	0.82987	82.3529	0.828571	82.3529	0.811688	20.7921	0.850649	20.7921	0.842857
57.047	0.845455	57.047	0.831169	57.047	0.823377	57.047	57.047	83.3333	0.82987	83.3333	0.828571	83.3333	0.81039	21.0396	0.849351	21.0396	0.842857
57.7181	0.845455	57.7181	0.831169	57.7181	0.823377	57.7181	57.7181	84.3137	0.82987	84.3137	0.828571	84.3137	0.81039	21.2871	0.849351	21.2871	0.841558
58.3893	0.845455	58.3893	0.831169	58.3893	0.823377	58.3893	58.3893	85.2941	0.82987	85.2941	0.825974	85.2941	0.81039	21.5347	0.849351	21.5347	0.841558
59.0604	0.845455	59.0604	0.832468	59.0604	0.823377	59.0604	59.0604	86.2745	0.82987	86.2745	0.825974	86.2745	0.81039	21.7822	0.849351	21.7822	0.841558
59.7315	0.845455	59.7315	0.831169	59.7315	0.823377	59.7315	59.7315	87.2549	0.82987	87.2549	0.824675	87.2549	0.809091	22.0297	0.849351	22.0297	0.841558
60.4027	0.845455	60.4027	0.82987	60.4027	0.824675	60.4027	60.4027	88.2353	0.82987	88.2353	0.823377	88.2353	0.807792	22.2772	0.849351	22.2772	0.84026
61.0738	0.845455	61.0738	0.82987	61.0738	0.824675	61.0738	61.0738	89.2157	0.828571	89.2157	0.823377	89.2157	0.807792	22.5248	0.849351	22.5248	0.84026
61.745	0.845455	61.745	0.82987	61.745	0.824675	61.745	61.745	90.1961	0.828571	90.1961	0.823377	90.1961	0.806494	22.7723	0.849351	22.7723	0.841558
62.4161	0.845455	62.4161	0.831169	62.4161	0.825974	62.4161	62.4161	91.1765	0.828571	91.1765	0.823377	91.1765	0.806494	23.0198	0.849351	23.0198	0.841558
63.0872	0.845455	63.0872	0.828571	63.0872	0.825974	63.0872	63.0872	92.1569	0.827273	92.1569	0.823377	92.1569	0.806494	23.2673	0.848052	23.2673	0.842857
63.7584	0.845455	63.7584	0.828571	63.7584	0.825974	63.7584	63.7584	93.1373	0.827273	93.1373	0.823377	93.1373	0.807792	23.5149	0.848052	23.5149	0.842857
64.4295	0.845455	64.4295	0.828571	64.4295	0.824675	64.4295	64.4295	94.1176	0.827273	94.1176	0.823377	94.1176	0.806494	23.7624	0.848052	23.7624	0.842857
65.1007	0.845455	65.1007	0.827273	65.1007	0.824675	65.1007	65.1007	95.098	0.827273	95.098	0.823377	95.098	0.805195	24.0099	0.848052	24.0099	0.841558
65.7718	0.845455	65.7718	0.827273	65.7718	0.824675	65.7718	65.7718	96.0784	0.825974	96.0784	0.823377	96.0784	0.805195	24.2574	0.848052	24.2574	0.842857
66.443	0.845455	66.443	0.827273	66.443	0.823377	66.443	66.443	97.0588	0.827273	97.0588	0.823377	97.0588	0.803896	24.505	0.846753	24.505	0.842857
67.1141	0.845455	67.1141	0.827273	67.1141	0.822078	67.1141	67.1141	98.0392	0.825974	98.0392	0.820779	98.0392	0.802597	24.7525	0.846753	24.7525	0.841558
67.7852	0.845455	67.7852	0.825974	67.7852	0.822078	67.7852	67.7852	99.0196	0.825974	99.0196	0.820779	99.0196	0.801299	25	0.846753	25	0.842857
68.4564	0.845455	68.4564	0.827273	68.4564	0.820779	68.4564	68.4564	100	0.824675	100	0.820779	100	0.8	25.2475	0.845455	25.2475	0.841558
69.1275	0.842857	69.1275	0.827273	69.1275	0.819481	69.1275	69.1275							25.495	0.845455	25.495	0.844156
69.7987	0.842857	69.7987	0.828571	69.7987	0.819481	69.7987	69.7987							25.7426	0.845455	25.7426	0.844156
70.4698	0.841558	70.4698	0.828571	70.4698	0.819481	70.4698	70.4698							25.9901	0.845455	25.9901	0.844156
71.1409	0.841558	71.1409	0.827273	71.1409	0.818182	71.1409	71.1409							26.2376	0.845455	26.2376	0.844156
71.8121	0.841558	71.8121	0.825974	71.8121	0.818182	71.8121	71.8121							26.4851	0.845455	26.4851	0.844156
72.4832	0.841558	72.4832	0.825974	72.4832	0.818182	72.4832	72.4832							26.7327	0.845455	26.7327	0.842857
73.1544	0.841558	73.1544	0.825974	73.1544	0.818182	73.1544	73.1544							26.9802	0.845455	26.9802	0.844156
73.8255	0.841558	73.8255	0.825974	73.8255	0.815584	73.8255	73.8255							27.2277	0.844156	27.2277	0.842857
74.4966	0.841558	74.4966	0.823377	74.4966	0.815584	74.4966	74.4966							27.4752	0.844156	27.4752	0.841558
75.1678	0.84026	75.1678	0.823377	75.1678	0.814286	75.1678	75.1678							27.7228	0.844156	27.7228	0.841558
75.8389	0.841558	75.8389	0.823377	75.8389	0.812987	75.8389	75.8389							27.9703	0.844156	27.9703	0.842857
76.5101	0.841558	76.5101	0.823377	76.5101	0.812987	76.5101	76.5101							28.2178	0.844156	28.2178	0.841558
77.1812	0.841558	77.1812	0.823377	77.1812	0.812987	77.1812	77.1812							28.4653	0.844156	28.4653	0.84026
77.8523	0.841558	77.8523	0.823377	77.8523	0.812987	77.8523	77.8523							28.7129	0.844156	28.7129	0.84026
78.5235	0.841558	78.5235	0.823377	78.5235	0.811688	78.5235	78.5235							28.9604	0.845455	28.9604	0.84026
79.1946	0.841558	79.1946	0.823377	79.1946	0.812987	79.1946	79.1946							29.2079	0.845455	29.2079	0.84026
79.8658	0.841558	79.8658	0.823377	79.8658	0.812987	79.8658	79.8658							29.4554	0.845455	29.4554	0.84026
80.5369	0.841558	80.5369	0.823377	80.5369	0.811688	80.5369	80.5369							29.703	0.845455	29.703	0.838961
81.2081	0.841558	81.2081	0.823377	81.2081	0.811688	81.2081	81.2081							29.9505	0.845455	29.9505	0.838961
81.8792	0.841558	81.8792	0.823377	81.8792	0.811688	81.8792	81.8792							30.198	0.845455	30.198	0.838961
82.5503	0.841558	82.5503	0.822078	82.5503	0.811688	82.5503	82.5503							30.4455	0.846753	30.4455	0.837662
83.2215	0.841558	83.2215	0.822078	83.2215	0.81039	83.2215	83.2215							30.6931	0.846753	30.6931	0.837662
83.8926	0.841558	83.8926	0.822078	83.8926	0.81039	83.8926	83.8926							30.9406	0.845455	30.9406	0.836364
84.5638	0.838961	84.5638	0.822078	84.5638	0.81039	84.5638	84.5638							31.1881	0.845455	31.1881	0.835065
85.2349	0.84026	85.2349	0.822078	85.2349	0.809091	85.2349	85.2349							31.4356	0.845455	31.4356	0.835065
85.906	0.84026	85.906	0.819481	85.906	0.809091	85.906	85.906							31.6832	0.844156	31.6832	0.835065
86.5772	0.842857	86.5772	0.819481	86.5772	0.809091	86.5772	86.5772							31.9307	0.844156	31.9307	0.835065
87.2483	0.842857	87.2483	0.819481	87.2483	0.807792	87.2483	87.2483							32.1782	0.842857	32.1782	0.833766
87.9195	0.841558	87.9195	0.819481	87.9195	0.806494	87.9195	87.9195							32.4257	0.842857	32.4257	0.832468
88.5906	0.838961	88.5906	0.820779	88.5906	0.806494	88.5906	88.5906							32.6733	0.842857	32.6733	0.833766
89.2617	0.838961	89.2617	0.820779	89.2617	0.806494	89.2617	89.2617							32.9208	0.842857	32.9208	0.833766
89.9329	0.838961	89.9329	0.820779	89.9329	0.806494	89.9329	89.9329							33.1683	0.844156	33.1683	0.832468
90.604	0.837662	90.604	0.822078	90.604	0.806494	90.604	90.604							33.4158	0.842857	33.4158	0.833766
91.2752	0.836364	91.2752	0.820779	91.2752	0.805195	91.2752	91.2752							33.6634	0.841558	33.6634	0.835065
91.9463	0.836364	91.9463	0.820779	91.9463	0.805195	91.9463	91.9463							33.9109	0.84026	33.9109	0.836364
92.6174	0.836364	92.6174	0.820779	92.6174	0.805195	92.6174	92.6174							34.1584	0.84026	34.1584	0.835065
93.2886	0.837662	93.2886	0.822078	93.2886	0.805195	93.2886	93.2886							34.4059	0.838961	34.4059	0.833766
93.9597	0.837662	93.9597	0.822078	93.9597	0.806494	93.9597	93.9597							34.6535	0.837662	34.6535	0.832468
94.6309	0.838961	94.6309	0.820779	94.6309	0.806494	94.6309	94.6309							34.901	0.837662	34.901	0.832468
95.302	0.838961	95.302	0.820779	95.302	0.805195	95.302	95.302							35.1485	0.837662	35.1485	0.832468
95.9732	0.838961	95.9732	0.820779	95.9732	0.805195	95.9732	95.9732							35.396	0.836364	35.396	0.832468
96.6443	0.838961	96.6443	0.820779	96.6443	0.803896	96.6443	96.6443							35.6436	0.835065	35.6436	0.831169
97.3154	0.838961	97.3154	0.820779	97.3154	0.805195	97.3154	97.3154							35.8911	0.835065	35.8911	0.82987
97.9866	0.837662	97.9866	0.820779	97.9866	0.803896	97.9866	97.9866							36.1386	0.835065	36.1386	0.82987
98.6577	0.837662	98.6577	0.819481	98.6577	0.803896	98.6577	98.6577							36.3861	0.835065	36.3861	0.82987
99.3289	0.837662	99.3289	0.816883	99.3289	0.802597	99.3289	99.3289							36.6337	0.835065	36.6337	0.828571
100	0.836364	100	0.815584	100	0.801299	100	100							36.8812	0.835065	36.8812	0.827273
														37.1287	0.835065	37.1287	0.827273
														37.3762	0.835065	37.3762	0.825974
														37.6238	0.835065	37.6238	0.824675
														37.8713	0.835065	37.8713	0.824675
														38.1188	0.835065	38.1188	0.825974
														38.3663	0.835065	38.3663	0.825974
														38.6139	0.835065	38.6139	0.823377
														38.8614	0.835065	38.8614	0.822078
														39.1089	0.835065	39.1089	0.822078
														39.3564	0.835065	39.3564	0.820779
														39.604	0.835065	39.604	0.820779
														39.8515	0.835065	39.8515	0.820779
														40.099	0.837662	40.099	0.819481
														40.3465	0.837662	40.3465	0.819481
														40.5941	0.837662	40.5941	0.818182
														40.8416	0.837662	40.8416	0.818182
														41.0891	0.837662	41.0891	0.818182
														41.3366	0.837662	41.3366	0.816883
														41.5842	0.837662	41.5842	0.815584
														41.8317	0.837662	41.8317	0.815584
														42.0792	0.837662	42.0792	0.815584
														42.3267	0.837662	42.3267	0.814286
														42.5743	0.837662	42.5743	0.814286
														42.8218	0.837662	42.8218	0.814286
														43.0693	0.837662	43.0693	0.814286
														43.3168	0.837662	43.3168	0.814286
														43.5644	0.837662	43.5644	0.811688
														43.8119	0.837662	43.8119	0.81039
														44.0594	0.836364	44.0594	0.809091
														44.3069	0.837662	44.3069	0.809091
														44.5545	0.838961	44.5545	0.809091
														44.802	0.838961	44.802	0.81039
														45.0495	0.838961	45.0495	0.81039
														45.297	0.838961	45.297	0.81039
														45.5446	0.838961	45.5446	0.81039
														45.7921	0.84026	45.7921	0.809091
														46.0396	0.84026	46.0396	0.809091
														46.2871	0.84026	46.2871	0.809091
														46.5347	0.84026	46.5347	0.809091
														46.7822	0.84026	46.7822	0.809091
														47.0297	0.84026	47.0297	0.809091
														47.2772	0.84026	47.2772	0.809091
														47.5248	0.84026	47.5248	0.807792
														47.7723	0.84026	47.7723	0.806494
														48.0198	0.838961	48.0198	0.806494
														48.2673	0.838961	48.2673	0.806494
														48.5149	0.84026	48.5149	0.806494
														48.7624	0.84026	48.7624	0.806494
														49.0099	0.84026	49.0099	0.805195
														49.2574	0.838961	49.2574	0.805195
														49.505	0.84026	49.505	0.803896
														49.7525	0.84026	49.7525	0.802597
														50	0.84026	50	0.801299
														50.2475	0.84026	50.2475	0.801299
														50.495	0.84026	50.495	0.801299
														50.7426	0.84026	50.7426	0.801299
														50.9901	0.84026	50.9901	0.8
														51.2376	0.84026	51.2376	0.798701
														51.4851	0.84026	51.4851	0.798701
														51.7327	0.84026	51.7327	0.798701
														51.9802	0.84026	51.9802	0.798701
														52.2277	0.837662	52.2277	0.798701
														52.4752	0.837662	52.4752	0.798701
														52.7228	0.837662	52.7228	0.8
														52.9703	0.837662	52.9703	0.798701
														53.2178	0.837662	53.2178	0.798701
														53.4653	0.838961	53.4653	0.797403
														53.7129	0.838961	53.7129	0.796104
														53.9604	0.838961	53.9604	0.796104
														54.2079	0.837662	54.2079	0.794805
														54.4554	0.836364	54.4554	0.793506
														54.703	0.836364	54.703	0.792208
														54.9505	0.836364	54.9505	0.792208
														55.198	0.836364	55.198	0.790909
														55.4455	0.836364	55.4455	0.78961
														55.6931	0.835065	55.6931	0.78961
														55.9406	0.833766	55.9406	0.788312
														56.1881	0.833766	56.1881	0.788312
														56.4356	0.833766	56.4356	0.787013
														56.6832	0.833766	56.6832	0.785714
														56.9307	0.833766	56.9307	0.787013
														57.1782	0.832468	57.1782	0.787013
														57.4257	0.832468	57.4257	0.785714
														57.6733	0.832468	57.6733	0.784416
														57.9208	0.832468	57.9208	0.784416
														58.1683	0.832468	58.1683	0.784416
														58.4158	0.831169	58.4158	0.784416
														58.6634	0.831169	58.6634	0.783117
														58.9109	0.831169	58.9109	0.783117
														59.1584	0.831169	59.1584	0.781818
														59.4059	0.831169	59.4059	0.780519
														59.6535	0.831169	59.6535	0.780519
														59.901	0.831169	59.901	0.779221
														60.1485	0.831169	60.1485	0.777922
														60.396	0.831169	60.396	0.777922
														60.6436	0.831169	60.6436	0.777922
														60.8911	0.832468	60.8911	0.777922
														61.1386	0.832468	61.1386	0.777922
														61.3861	0.832468	61.3861	0.776623
														61.6337	0.832468	61.6337	0.775325
														61.8812	0.832468	61.8812	0.774026
														62.1287	0.832468	62.1287	0.774026
														62.3762	0.831169	62.3762	0.772727
														62.6238	0.831169	62.6238	0.772727
														62.8713	0.831169	62.8713	0.772727
														63.1188	0.831169	63.1188	0.771429
														63.3663	0.831169	63.3663	0.772727
														63.6139	0.831169	63.6139	0.771429
														63.8614	0.831169	63.8614	0.77013
														64.1089	0.831169	64.1089	0.77013
														64.3564	0.831169	64.3564	0.768831
														64.604	0.831169	64.604	0.767532
														64.8515	0.831169	64.8515	0.767532
														65.099	0.82987	65.099	0.766234
														65.3465	0.828571	65.3465	0.766234
														65.5941	0.828571	65.5941	0.764935
														65.8416	0.827273	65.8416	0.764935
														66.0891	0.827273	66.0891	0.764935
														66.3366	0.827273	66.3366	0.764935
														66.5842	0.827273	66.5842	0.766234
														66.8317	0.828571	66.8317	0.764935
														67.0792	0.827273	67.0792	0.764935
														67.3267	0.827273	67.3267	0.764935
														67.5743	0.828571	67.5743	0.763636
														67.8218	0.828571	67.8218	0.763636
														68.0693	0.828571	68.0693	0.763636
														68.3168	0.828571	68.3168	0.764935
														68.5644	0.828571	68.5644	0.764935
														68.8119	0.828571	68.8119	0.764935
														69.0594	0.828571	69.0594	0.763636
														69.3069	0.828571	69.3069	0.763636
														69.5545	0.828571	69.5545	0.763636
														69.802	0.828571	69.802	0.762338
														70.0495	0.828571	70.0495	0.763636
														70.297	0.828571	70.297	0.763636
														70.5446	0.828571	70.5446	0.762338
														70.7921	0.828571	70.7921	0.761039
														71.0396	0.828571	71.0396	0.75974
														71.2871	0.828571	71.2871	0.75974
														71.5347	0.828571	71.5347	0.758442
														71.7822	0.828571	71.7822	0.757143
														72.0297	0.828571	72.0297	0.757143
														72.2772	0.828571	72.2772	0.757143
														72.5248	0.828571	72.5248	0.755844
														72.7723	0.828571	72.7723	0.755844
														73.0198	0.828571	73.0198	0.754545
														73.2673	0.828571	73.2673	0.754545
														73.5149	0.828571	73.5149	0.754545
														73.7624	0.828571	73.7624	0.754545
														74.0099	0.828571	74.0099	0.753247
														74.2574	0.827273	74.2574	0.751948
														74.505	0.827273	74.505	0.751948
														74.7525	0.827273	74.7525	0.753247
														75	0.827273	75	0.753247
														75.2475	0.824675	75.2475	0.753247
														75.495	0.824675	75.495	0.753247
														75.7426	0.823377	75.7426	0.751948
														75.9901	0.823377	75.9901	0.751948
														76.2376	0.823377	76.2376	0.750649
														76.4851	0.823377	76.4851	0.750649
														76.7327	0.823377	76.7327	0.750649
														76.9802	0.822078	76.9802	0.750649
														77.2277	0.822078	77.2277	0.750649
														77.4752	0.822078	77.4752	0.749351
														77.7228	0.822078	77.7228	0.748052
														77.9703	0.822078	77.9703	0.748052
														78.2178	0.822078	78.2178	0.748052
														78.4653	0.822078	78.4653	0.746753
														78.7129	0.820779	78.7129	0.746753
														78.9604	0.820779	78.9604	0.746753
														79.2079	0.820779	79.2079	0.745455
														79.4554	0.820779	79.4554	0.745455
														79.703	0.819481	79.703	0.744156
														79.9505	0.818182	79.9505	0.744156
														80.198	0.818182	80.198	0.742857
														80.4455	0.818182	80.4455	0.741558
														80.6931	0.818182	80.6931	0.741558
														80.9406	0.818182	80.9406	0.741558
														81.1881	0.818182	81.1881	0.741558
														81.4356	0.816883	81.4356	0.741558
														81.6832	0.816883	81.6832	0.74026
														81.9307	0.816883	81.9307	0.74026
														82.1782	0.816883	82.1782	0.74026
														82.4257	0.816883	82.4257	0.738961
														82.6733	0.816883	82.6733	0.737662
														82.9208	0.815584	82.9208	0.736364
														83.1683	0.815584	83.1683	0.735065
														83.4158	0.815584	83.4158	0.735065
														83.6634	0.815584	83.6634	0.735065
														83.9109	0.816883	83.9109	0.735065
														84.1584	0.816883	84.1584	0.733766
														84.4059	0.816883	84.4059	0.733766
														84.6535	0.816883	84.6535	0.733766
														84.901	0.816883	84.901	0.733766
														85.1485	0.815584	85.1485	0.732468
														85.396	0.815584	85.396	0.732468
														85.6436	0.814286	85.6436	0.732468
														85.8911	0.812987	85.8911	0.732468
														86.1386	0.812987	86.1386	0.732468
														86.3861	0.811688	86.3861	0.732468
														86.6337	0.811688	86.6337	0.732468
														86.8812	0.811688	86.8812	0.731169
														87.1287	0.81039	87.1287	0.731169
														87.3762	0.81039	87.3762	0.72987
														87.6238	0.81039	87.6238	0.728571
														87.8713	0.811688	87.8713	0.728571
														88.1188	0.811688	88.1188	0.728571
														88.3663	0.81039	88.3663	0.728571
														88.6139	0.81039	88.6139	0.727273
														88.8614	0.81039	88.8614	0.725974
														89.1089	0.811688	89.1089	0.724675
														89.3564	0.811688	89.3564	0.724675
														89.604	0.811688	89.604	0.724675
														89.8515	0.811688	89.8515	0.724675
														90.099	0.81039	90.099	0.724675
														90.3465	0.81039	90.3465	0.723377
														90.5941	0.81039	90.5941	0.722078
														90.8416	0.81039	90.8416	0.720779
														91.0891	0.809091	91.0891	0.719481
														91.3366	0.809091	91.3366	0.719481
														91.5842	0.809091	91.5842	0.719481
														91.8317	0.809091	91.8317	0.719481
														92.0792	0.809091	92.0792	0.720779
														92.3267	0.809091	92.3267	0.722078
														92.5743	0.809091	92.5743	0.722078
														92.8218	0.809091	92.8218	0.722078
														93.0693	0.809091	93.0693	0.720779
														93.3168	0.809091	93.3168	0.719481
														93.5644	0.809091	93.5644	0.718182
														93.8119	0.809091	93.8119	0.716883
														94.0594	0.81039	94.0594	0.715584
														94.3069	0.81039	94.3069	0.715584
														94.5545	0.81039	94.5545	0.715584
														94.802	0.81039	94.802	0.714286
														95.0495	0.81039	95.0495	0.715584
														95.297	0.81039	95.297	0.714286
														95.5446	0.81039	95.5446	0.714286
														95.7921	0.811688	95.7921	0.712987
														96.0396	0.81039	96.0396	0.711688
														96.2871	0.81039	96.2871	0.71039
														96.5347	0.81039	96.5347	0.709091
														96.7822	0.81039	96.7822	0.707792
														97.0297	0.81039	97.0297	0.706494
														97.2772	0.81039	97.2772	0.706494
														97.5248	0.81039	97.5248	0.706494
														97.7723	0.81039	97.7723	0.703896
														98.0198	0.81039	98.0198	0.702597
														98.2673	0.811688	98.2673	0.701299
														98.5149	0.811688	98.5149	0.702597
														98.7624	0.811688	98.7624	0.702597
														99.0099	0.811688	99.0099	0.701299
														99.2574	0.81039	99.2574	0.7
														99.505	0.81039	99.505	0.701299
														99.7525	0.809091	99.7525	0.701299
														100	0.81039	100	0.701299
