# Supplementary material for: Personalized antibiograms for machine learning driven antibiotic selection
Source: Commun Med (Lond). 2022 Apr 8;2:38. doi: 10.1038/s43856-022-00094-8 (PMC9053259; doi:10.1038/s43856-022-00094-8)
Supplement: Supplementary file 2 — Supplementary Data 2 [file 43856_2022_94_MOESM2_ESM.xlsx]

## Sheet: Figure 5a
Figure 5a Data
X Axis	Y Axis
1282	CIP
41	LVX
1358	NIT
1260	SXT

## Sheet: Figure 5b
Figure 5b Data
Ciprofloxacin - Nitrofurantoin		Ciprofloxacin - Trimethoprim/Sulfamethoxazole		Nitrofurantoin - Trimethoprim/Sulfamethoxazole		Clinician Coverage Rate	Random Coverage Rate
X axis	Y axis	X axis	Y axis	X axis	Y axis	0.880741	0.875
0	0.903832	0	0.903832	0	0.903832
0.780031	0.903324	0.780031	0.904085	0.736377	0.903832
1.56006	0.902817	1.56006	0.903832	1.47275	0.904085
2.34009	0.902563	2.34009	0.90307	2.20913	0.903578
3.12012	0.902055	3.12012	0.902563	2.94551	0.903324
3.90016	0.901802	3.90016	0.901802	3.68189	0.90307
4.68019	0.901802	4.68019	0.90104	4.41826	0.903324
5.46022	0.901802	5.46022	0.900279	5.15464	0.903324
6.24025	0.902055	6.24025	0.899518	5.89102	0.902817
7.02028	0.901294	7.02028	0.899518	6.62739	0.901802
7.80031	0.900787	7.80031	0.899264	7.36377	0.901548
8.58034	0.900025	8.58034	0.89901	8.10015	0.901548
9.36037	0.900533	9.36037	0.898757	8.83652	0.901802
10.1404	0.900533	10.1404	0.897995	9.5729	0.901548
10.9204	0.900279	10.9204	0.897742	10.3093	0.902055
11.7005	0.900025	11.7005	0.897234	11.0457	0.902563
12.4805	0.899772	12.4805	0.89698	11.782	0.902055
13.2605	0.900025	13.2605	0.897488	12.5184	0.901802
14.0406	0.900025	14.0406	0.896727	13.2548	0.902055
14.8206	0.899772	14.8206	0.895965	13.9912	0.901802
15.6006	0.900025	15.6006	0.895965	14.7275	0.901802
16.3807	0.900279	16.3807	0.895965	15.4639	0.901802
17.1607	0.900025	17.1607	0.895965	16.2003	0.902055
17.9407	0.900279	17.9407	0.895712	16.9367	0.902563
18.7207	0.900279	18.7207	0.894697	17.673	0.902563
19.5008	0.900533	19.5008	0.894443	18.4094	0.901548
20.2808	0.900533	20.2808	0.893428	19.1458	0.901802
21.0608	0.900787	21.0608	0.892921	19.8822	0.901802
21.8409	0.900533	21.8409	0.892159	20.6186	0.901294
22.6209	0.900279	22.6209	0.892667	21.3549	0.90104
23.4009	0.900279	23.4009	0.892667	22.0913	0.901294
24.181	0.899518	24.181	0.891906	22.8277	0.90104
24.961	0.899264	24.961	0.891144	23.5641	0.900279
25.741	0.89901	25.741	0.890891	24.3004	0.899518
26.5211	0.89901	26.5211	0.890891	25.0368	0.89901
27.3011	0.89901	27.3011	0.890637	25.7732	0.89901
28.0811	0.89901	28.0811	0.890891	26.5096	0.898249
28.8612	0.898757	28.8612	0.890891	27.2459	0.898249
29.6412	0.898249	29.6412	0.890891	27.9823	0.898503
30.4212	0.897742	30.4212	0.890383	28.7187	0.897742
31.2012	0.897234	31.2012	0.890129	29.4551	0.897488
31.9813	0.897234	31.9813	0.889622	30.1915	0.896219
32.7613	0.896473	32.7613	0.889622	30.9278	0.896219
33.5413	0.896473	33.5413	0.889368	31.6642	0.896219
34.3214	0.896727	34.3214	0.888861	32.4006	0.895712
35.1014	0.896727	35.1014	0.888099	33.137	0.895204
35.8814	0.896219	35.8814	0.888353	33.8733	0.894951
36.6615	0.896219	36.6615	0.888099	34.6097	0.894697
37.4415	0.896473	37.4415	0.887338	35.3461	0.894189
38.2215	0.896473	38.2215	0.887338	36.0825	0.893682
39.0016	0.895965	39.0016	0.887084	36.8189	0.892921
39.7816	0.895965	39.7816	0.886577	37.5552	0.892413
40.5616	0.895712	40.5616	0.885562	38.2916	0.892159
41.3417	0.895204	41.3417	0.885308	39.028	0.891906
42.1217	0.895204	42.1217	0.884547	39.7644	0.892159
42.9017	0.895204	42.9017	0.88404	40.5007	0.891906
43.6817	0.894951	43.6817	0.883532	41.2371	0.891144
44.4618	0.894697	44.4618	0.883025	41.9735	0.891398
45.2418	0.894443	45.2418	0.882517	42.7099	0.891144
46.0218	0.894189	46.0218	0.881502	43.4462	0.889876
46.8019	0.894189	46.8019	0.880995	44.1826	0.889368
47.5819	0.894189	47.5819	0.881248	44.919	0.888353
48.3619	0.893682	48.3619	0.880995	45.6554	0.888353
49.142	0.893936	49.142	0.880233	46.3918	0.888099
49.922	0.893682	49.922	0.880487	47.1281	0.888353
50.702	0.893936	50.702	0.880233	47.8645	0.887592
51.4821	0.894189	51.4821	0.880233	48.6009	0.886831
52.2621	0.894443	52.2621	0.879726	49.3373	0.886831
53.0421	0.894443	53.0421	0.878711	50.0736	0.887084
53.8222	0.894697	53.8222	0.87795	50.81	0.887338
54.6022	0.894697	54.6022	0.877189	51.5464	0.886831
55.3822	0.894697	55.3822	0.876681	52.2828	0.886831
56.1622	0.893936	56.1622	0.876935	53.0191	0.886323
56.9423	0.894189	56.9423	0.87592	53.7555	0.885055
57.7223	0.894697	57.7223	0.875159	54.4919	0.884547
58.5023	0.894189	58.5023	0.874651	55.2283	0.884547
59.2824	0.893682	59.2824	0.874397	55.9647	0.88404
60.0624	0.893682	60.0624	0.874144	56.701	0.883786
60.8424	0.893428	60.8424	0.874144	57.4374	0.884547
61.6225	0.893428	61.6225	0.87389	58.1738	0.884293
62.4025	0.893174	62.4025	0.87389	58.9102	0.88404
63.1825	0.893428	63.1825	0.873382	59.6465	0.883025
63.9626	0.892921	63.9626	0.872621	60.3829	0.883278
64.7426	0.892413	64.7426	0.872875	61.1193	0.882263
65.5226	0.892159	65.5226	0.873382	61.8557	0.88201
66.3027	0.891906	66.3027	0.872621	62.592	0.881756
67.0827	0.891398	67.0827	0.872114	63.3284	0.880487
67.8627	0.891398	67.8627	0.87186	64.0648	0.880487
68.6427	0.891144	68.6427	0.871606	64.8012	0.880233
69.4228	0.891144	69.4228	0.871606	65.5376	0.87998
70.2028	0.890891	70.2028	0.871352	66.2739	0.879726
70.9828	0.890637	70.9828	0.871099	67.0103	0.879218
71.7629	0.889368	71.7629	0.870845	67.7467	0.879218
72.5429	0.888861	72.5429	0.870845	68.4831	0.878965
73.3229	0.888861	73.3229	0.870337	69.2194	0.878457
74.103	0.888607	74.103	0.869323	69.9558	0.878965
74.883	0.888353	74.883	0.869069	70.6922	0.878965
75.663	0.888099	75.663	0.868308	71.4286	0.878457
76.4431	0.888353	76.4431	0.868054	72.1649	0.878457
77.2231	0.887338	77.2231	0.866531	72.9013	0.87795
78.0031	0.886323	78.0031	0.866531	73.6377	0.878457
78.7832	0.88607	78.7832	0.866024	74.3741	0.877696
79.5632	0.88607	79.5632	0.866024	75.1105	0.877442
80.3432	0.885562	80.3432	0.866024	75.8468	0.877442
81.1232	0.885308	81.1232	0.86577	76.5832	0.876681
81.9033	0.884801	81.9033	0.865009	77.3196	0.87592
82.6833	0.885308	82.6833	0.865009	78.056	0.875412
83.4633	0.885308	83.4633	0.863994	78.7923	0.875159
84.2434	0.885055	84.2434	0.863233	79.5287	0.874905
85.0234	0.884547	85.0234	0.862979	80.2651	0.874651
85.8034	0.883532	85.8034	0.862218	81.0015	0.874397
86.5835	0.883786	86.5835	0.862218	81.7378	0.874144
87.3635	0.883786	87.3635	0.86171	82.4742	0.873382
88.1435	0.883786	88.1435	0.861203	83.2106	0.87389
88.9236	0.883278	88.9236	0.860188	83.947	0.873382
89.7036	0.883786	89.7036	0.860442	84.6834	0.873636
90.4836	0.883025	90.4836	0.859427	85.4197	0.873382
91.2637	0.882263	91.2637	0.858412	86.1561	0.873382
92.0437	0.881756	92.0437	0.858158	86.8925	0.87389
92.8237	0.88201	92.8237	0.857397	87.6289	0.873636
93.6037	0.881248	93.6037	0.856382	88.3652	0.873382
94.3838	0.880487	94.3838	0.856128	89.1016	0.872367
95.1638	0.880995	95.1638	0.855113	89.838	0.871099
95.9438	0.880487	95.9438	0.85359	90.5744	0.870845
96.7239	0.881248	96.7239	0.853337	91.3108	0.870591
97.5039	0.880741	97.5039	0.852575	92.0471	0.870084
98.2839	0.880487	98.2839	0.852575	92.7835	0.870084
99.064	0.880487	99.064	0.852829	93.5199	0.870337
99.844	0.880995	99.844	0.852068	94.2563	0.869576
				94.9926	0.86983
				95.729	0.869576
				96.4654	0.869069
				97.2018	0.868054
				97.9381	0.867293
				98.6745	0.867293
				99.4109	0.866024
